# Supplementary material for: Mitochondrial tRNA methylation in Alzheimer’s disease and progressive supranuclear palsy
Source: BMC Med Genomics. 2020 May 19;13:71. doi: 10.1186/s12920-020-0727-9 (PMC7236490; doi:10.1186/s12920-020-0727-9)
Supplement: Supplementary file 2 — Additional file 2. Gene-based GWAS results. [file 12920_2020_727_MOESM2_ESM.xlsx]

## Sheet: p9_site_585
ensg	symbol	chr	start	end	strand	type	entrezID	HUGO	pLI	ncRVIS	posMapSNPs	posMapMaxCADD	minGwasP	IndSigSNPs
ENSG00000164418	GRIK2	6	101846664	102517958	1	protein_coding	2898	GRIK2	0.994568	-0.622432	1	1.981	NA	rs7754461
ENSG00000047249	ATP6V1H	8	54628117	54756118	-1	protein_coding	51606	ATP6V1H	3.85909e-05	-0.252337	4	4.135	NA	rs74399815
ENSG00000067167	TRAM1	8	71485677	71520622	-1	protein_coding	23471	TRAM1	0.676697	-0.459691	21	12.62	0.0001592	rs16937364
ENSG00000213002	AC120194.1	8	71485681	71486671	1	protein_coding	NA	NA	NA	NA	7	12.04	NA	rs16937364
ENSG00000246366	RP11-382J12.1	8	71520812	71575514	1	protein_coding	286190	LACTB2-AS1	NA	NA	42	16.41	7.995e-05	rs16937364
ENSG00000147592	LACTB2	8	71547553	71581409	-1	protein_coding	51110	LACTB2	0.000281761	-0.0229184	32	16.41	7.995e-05	rs16937364
ENSG00000221947	XKR9	8	71581600	71702606	1	protein_coding	389668	XKR9	3.60973e-08	-0.0231243	34	12.17	7.995e-05	rs16937364
ENSG00000197506	SLC28A3	9	86890372	86955672	-1	protein_coding	64078	SLC28A3	1.96487e-17	1.33346	60	24.7	1.935e-06	rs12343928;rs4877837
ENSG00000110723	EXPH5	11	108376158	108464465	-1	protein_coding	23086	EXPH5	5.76468e-21	-0.698487	36	8.584	4.539e-06	rs2640758
ENSG00000066933	MYO9A	15	72114632	72410918	-1	protein_coding	4649	MYO9A	0.999992	0.764085	227	18.35	4.835e-06	rs2034879
ENSG00000166192	SENP8	15	72406599	72433311	1	protein_coding	123228	SENP8	0.257289	-0.0929333	37	13.22	4.076e-06	rs2034879
ENSG00000175318	GRAMD2	15	72452148	72490126	-1	protein_coding	196996	GRAMD2	2.95955e-08	-1.50452	33	16.49	9.487e-06	rs2034879
ENSG00000067225	PKM	15	72491370	72524164	-1	protein_coding	5315	PKM	0.994197	-0.176584	26	14.65	3.554e-05	rs2034879
ENSG00000137817	PARP6	15	72533522	72565340	-1	protein_coding	56965	PARP6	0.997419	NA	34	12.62	0.0002077	rs2034879
ENSG00000273025	CELF6	15	72559087	72612287	-1	protein_coding	60677	CELF6	NA	-0.453221	26	15.04	NA	rs2034879
ENSG00000140488	CELF6	15	72577068	72612470	-1	protein_coding	60677	CELF6	0.376807	-0.453221	8	15.04	NA	rs2034879
ENSG00000213614	HEXA	15	72635775	72668817	-1	protein_coding	3073	HEXA	5.04679e-07	0.022038	2	5.656	0.0003787	rs2034879
ENSG00000140718	FTO	16	53737875	54155853	1	protein_coding	79068	FTO	0.0113446	0.293683	4	8.108	8.634e-07	rs79977114
ENSG00000132671	SSTR4	20	23016057	23017314	1	protein_coding	6754	SSTR4	8.69094e-05	NA	2	4.351	NA	rs11696756
ENSG00000178726	THBD	20	23026270	23030378	-1	protein_coding	7056	THBD	NA	-0.568968	1	1.48	NA	rs11696756

## Sheet: p9_site_5520
ensg	symbol	chr	start	end	strand	type	entrezID	HUGO	pLI	ncRVIS	posMapSNPs	posMapMaxCADD	minGwasP	IndSigSNPs
ENSG00000176095	IP6K1	3	49761727	49823975	-1	protein_coding	9807	IP6K1	0.23518	-2.10343	58	20.7	4.667e-07	rs9872864
ENSG00000171865	RNASEH1	2	3592383	3606206	-1	protein_coding	246243	RNASEH1	0.0164157	0.170619	43	6	5.667e-07	rs74621596
ENSG00000185614	FAM212A	3	49840687	49842463	1	protein_coding	389119	FAM212A	0.000589161	NA	5	9.35	5.717e-07	rs9872864
ENSG00000182179	UBA7	3	49842640	49851379	-1	protein_coding	7318	UBA7	2.68228e-14	-0.315381	7	9.35	5.717e-07	rs9872864
ENSG00000187492	CDHR4	3	49828165	49837268	-1	protein_coding	389118	CDHR4	0.0134739	0.0436097	10	7.734	5.717e-07	rs9872864
ENSG00000183763	TRAIP	3	49866034	49894007	-1	protein_coding	10293	TRAIP	0.125104	-0.132255	21	7.558	5.717e-07	rs9872864
ENSG00000161267	BDH1	3	197236654	197300194	-1	protein_coding	622	BDH1	0.000383113	0.710539	7	5.605	3.353e-06	rs2885274
ENSG00000196431	CRYBA4	22	27017928	27026636	1	protein_coding	1413	CRYBA4	6.69436e-08	-0.363477	3	3.193	4.955e-06	rs4822753
ENSG00000100122	CRYBB1	22	26995242	27014052	-1	protein_coding	1414	CRYBB1	0.00038865	-0.368742	7	5.467	4.955e-06	rs4822753
ENSG00000226650	KIF4B	5	154393260	154397685	1	protein_coding	285643	KIF4B	3.11373e-19	0.163618	15	10.41	1.275e-05	rs6862664
ENSG00000171863	RPS7	2	3622795	3628509	1	protein_coding	6201	RPS7	0.907087	-0.110969	21	11.64	1.288e-05	rs74621596
ENSG00000128294	TPST2	22	26921458	26992681	-1	protein_coding	8459	TPST2	0.599489	0.162139	7	5.919	9.461e-05	rs4822753
ENSG00000164076	CAMKV	3	49895421	49907655	-1	protein_coding	79012	CAMKV	0.996846	-0.638323	11	21.2	0.0004468	rs9872864
ENSG00000164078	MST1R	3	49924435	49941299	-1	protein_coding	4486	MST1R	1.69349e-20	-0.377645	14	21.2	0.0005944	rs9872864
ENSG00000164077	MON1A	3	49946302	49967606	-1	protein_coding	84315	MON1A	0.00636811	-0.629673	9	10.72	0.0013	rs9872864
ENSG00000228008	CTD-2330K9.3	3	49941278	49954370	1	protein_coding	NA	NA	NA	NA	11	10.72	0.0013	rs9872864
ENSG00000173531	MST1	3	49721380	49726934	-1	protein_coding	4485	MST1	1.72736e-10	0.158165	2	19.37	NA	rs9872864
ENSG00000255767	RP13-512J5.1	2	3579574	3595547	-1	protein_coding	NA	NA	NA	NA	7	3.523	NA	rs74621596
ENSG00000176020	AMIGO3	3	49754267	49761349	-1	protein_coding	386724	AMIGO3	7.50516e-06	NA	19	18.43	NA	rs9872864
ENSG00000173540	GMPPB	3	49754277	49761384	-1	protein_coding	29925	GMPPB	8.24536e-05	-0.659554	19	18.43	NA	rs9872864
ENSG00000164068	RNF123	3	49726932	49758962	1	protein_coding	63891	RNF123	0.969715	-0.461991	21	19.37	NA	rs9872864

## Sheet: p9_site_7526
ensg	symbol	chr	start	end	strand	type	entrezID	HUGO	pLI	ncRVIS	posMapSNPs	posMapMaxCADD	minGwasP	IndSigSNPs
ENSG00000161267	BDH1	3	197236654	197300194	-1	protein_coding	622	BDH1	0.000383113	0.710539	7	5.605	1.884e-07	rs2885274
ENSG00000147459	DOCK5	8	25042238	25275598	1	protein_coding	80005	DOCK5	0.00134269	0.530029	56	15.73	6.912e-07	rs11779690
ENSG00000176095	IP6K1	3	49761727	49823975	-1	protein_coding	9807	IP6K1	0.23518	-2.10343	58	20.7	1.029e-06	rs9872864
ENSG00000185614	FAM212A	3	49840687	49842463	1	protein_coding	389119	FAM212A	0.000589161	NA	5	9.35	1.236e-06	rs9872864
ENSG00000182179	UBA7	3	49842640	49851379	-1	protein_coding	7318	UBA7	2.68228e-14	-0.315381	7	9.35	1.236e-06	rs9872864
ENSG00000187492	CDHR4	3	49828165	49837268	-1	protein_coding	389118	CDHR4	0.0134739	0.0436097	10	7.734	1.236e-06	rs9872864
ENSG00000183763	TRAIP	3	49866034	49894007	-1	protein_coding	10293	TRAIP	0.125104	-0.132255	21	7.558	1.236e-06	rs9872864
ENSG00000171587	DSCAM	21	41382926	42219065	-1	protein_coding	1826	DSCAM	1	0.438963	34	17.82	4.97e-06	rs2860103
ENSG00000164078	MST1R	3	49924435	49941299	-1	protein_coding	4486	MST1R	1.69349e-20	-0.377645	14	21.2	0.002052	rs9872864
ENSG00000164076	CAMKV	3	49895421	49907655	-1	protein_coding	79012	CAMKV	0.996846	-0.638323	11	21.2	0.002448	rs9872864
ENSG00000164077	MON1A	3	49946302	49967606	-1	protein_coding	84315	MON1A	0.00636811	-0.629673	9	10.72	0.003515	rs9872864
ENSG00000228008	CTD-2330K9.3	3	49941278	49954370	1	protein_coding	NA	NA	NA	NA	11	10.72	0.003515	rs9872864
ENSG00000173531	MST1	3	49721380	49726934	-1	protein_coding	4485	MST1	1.72736e-10	0.158165	2	19.37	NA	rs9872864
ENSG00000176020	AMIGO3	3	49754267	49761349	-1	protein_coding	386724	AMIGO3	7.50516e-06	NA	19	18.43	NA	rs9872864
ENSG00000173540	GMPPB	3	49754277	49761384	-1	protein_coding	29925	GMPPB	8.24536e-05	-0.659554	19	18.43	NA	rs9872864
ENSG00000164068	RNF123	3	49726932	49758962	1	protein_coding	63891	RNF123	0.969715	-0.461991	21	19.37	NA	rs9872864

## Sheet: p9_site_8303
ensg	symbol	chr	start	end	strand	type	entrezID	HUGO	pLI	ncRVIS	posMapSNPs	posMapMaxCADD	minGwasP	IndSigSNPs
ENSG00000161267	BDH1	3	197236654	197300194	-1	protein_coding	622	BDH1	0.000383113	0.710539	7	5.605	2.249e-07	rs2885274
ENSG00000176095	IP6K1	3	49761727	49823975	-1	protein_coding	9807	IP6K1	0.23518	-2.10343	58	20.7	2.563e-07	rs9872864
ENSG00000185614	FAM212A	3	49840687	49842463	1	protein_coding	389119	FAM212A	0.000589161	NA	5	9.35	3.035e-07	rs9872864
ENSG00000182179	UBA7	3	49842640	49851379	-1	protein_coding	7318	UBA7	2.68228e-14	-0.315381	7	9.35	3.035e-07	rs9872864
ENSG00000187492	CDHR4	3	49828165	49837268	-1	protein_coding	389118	CDHR4	0.0134739	0.0436097	10	7.734	3.035e-07	rs9872864
ENSG00000183763	TRAIP	3	49866034	49894007	-1	protein_coding	10293	TRAIP	0.125104	-0.132255	21	7.558	3.035e-07	rs9872864
ENSG00000171865	RNASEH1	2	3592383	3606206	-1	protein_coding	246243	RNASEH1	0.0164157	0.170619	43	6	1.886e-06	rs74621596
ENSG00000164078	MST1R	3	49924435	49941299	-1	protein_coding	4486	MST1R	1.69349e-20	-0.377645	14	21.2	9.652e-05	rs9872864
ENSG00000164076	CAMKV	3	49895421	49907655	-1	protein_coding	79012	CAMKV	0.996846	-0.638323	11	21.2	0.0001499	rs9872864
ENSG00000171863	RPS7	2	3622795	3628509	1	protein_coding	6201	RPS7	0.907087	-0.110969	21	11.64	0.0001652	rs74621596
ENSG00000164077	MON1A	3	49946302	49967606	-1	protein_coding	84315	MON1A	0.00636811	-0.629673	9	10.72	0.0002116	rs9872864
ENSG00000228008	CTD-2330K9.3	3	49941278	49954370	1	protein_coding	NA	NA	NA	NA	11	10.72	0.0002116	rs9872864
ENSG00000173531	MST1	3	49721380	49726934	-1	protein_coding	4485	MST1	1.72736e-10	0.158165	2	19.37	NA	rs9872864
ENSG00000123066	MED13L	12	116395711	116715143	-1	protein_coding	23389	MED13L	1	-0.689698	3	10.31	NA	rs17580851
ENSG00000255767	RP13-512J5.1	2	3579574	3595547	-1	protein_coding	NA	NA	NA	NA	7	3.523	NA	rs74621596
ENSG00000176020	AMIGO3	3	49754267	49761349	-1	protein_coding	386724	AMIGO3	7.50516e-06	NA	19	18.43	NA	rs9872864
ENSG00000173540	GMPPB	3	49754277	49761384	-1	protein_coding	29925	GMPPB	8.24536e-05	-0.659554	19	18.43	NA	rs9872864
ENSG00000164068	RNF123	3	49726932	49758962	1	protein_coding	63891	RNF123	0.969715	-0.461991	21	19.37	NA	rs9872864

## Sheet: p9_site_9999
ensg	symbol	chr	start	end	strand	type	entrezID	HUGO	pLI	ncRVIS	posMapSNPs	posMapMaxCADD	minGwasP	IndSigSNPs
ENSG00000177483	RBM44	2	238707032	238751451	1	protein_coding	375316	RBM44	0.0141499	-0.114464	22	13.01	3.898e-07	rs76238608
ENSG00000124831	LRRFIP1	2	238536219	238722325	1	protein_coding	9208	LRRFIP1	0.365512	NA	25	13.01	3.898e-07	rs76238608
ENSG00000161267	BDH1	3	197236654	197300194	-1	protein_coding	622	BDH1	0.000383113	0.710539	7	5.605	4.469e-07	rs2885274
ENSG00000176095	IP6K1	3	49761727	49823975	-1	protein_coding	9807	IP6K1	0.23518	-2.10343	58	20.7	1.184e-06	rs9872864
ENSG00000185614	FAM212A	3	49840687	49842463	1	protein_coding	389119	FAM212A	0.000589161	NA	5	9.35	1.271e-06	rs9872864
ENSG00000182179	UBA7	3	49842640	49851379	-1	protein_coding	7318	UBA7	2.68228e-14	-0.315381	7	9.35	1.271e-06	rs9872864
ENSG00000187492	CDHR4	3	49828165	49837268	-1	protein_coding	389118	CDHR4	0.0134739	0.0436097	10	7.734	1.271e-06	rs9872864
ENSG00000183763	TRAIP	3	49866034	49894007	-1	protein_coding	10293	TRAIP	0.125104	-0.132255	21	7.558	1.271e-06	rs9872864
ENSG00000164076	CAMKV	3	49895421	49907655	-1	protein_coding	79012	CAMKV	0.996846	-0.638323	11	21.2	0.0002059	rs9872864
ENSG00000164078	MST1R	3	49924435	49941299	-1	protein_coding	4486	MST1R	1.69349e-20	-0.377645	14	21.2	0.0003178	rs9872864
ENSG00000164077	MON1A	3	49946302	49967606	-1	protein_coding	84315	MON1A	0.00636811	-0.629673	9	10.72	0.0004537	rs9872864
ENSG00000228008	CTD-2330K9.3	3	49941278	49954370	1	protein_coding	NA	NA	NA	NA	11	10.72	0.0004537	rs9872864
ENSG00000132329	RAMP1	2	238767536	238820756	1	protein_coding	10267	RAMP1	0.0577928	NA	1	0.79	NA	rs76238608
ENSG00000173531	MST1	3	49721380	49726934	-1	protein_coding	4485	MST1	1.72736e-10	0.158165	2	19.37	NA	rs9872864
ENSG00000176020	AMIGO3	3	49754267	49761349	-1	protein_coding	386724	AMIGO3	7.50516e-06	NA	19	18.43	NA	rs9872864
ENSG00000173540	GMPPB	3	49754277	49761384	-1	protein_coding	29925	GMPPB	8.24536e-05	-0.659554	19	18.43	NA	rs9872864
ENSG00000164068	RNF123	3	49726932	49758962	1	protein_coding	63891	RNF123	0.969715	-0.461991	21	19.37	NA	rs9872864

## Sheet: p9_site_10413
ensg	symbol	chr	start	end	strand	type	entrezID	HUGO	pLI	ncRVIS	posMapSNPs	posMapMaxCADD	minGwasP	IndSigSNPs
ENSG00000176095	IP6K1	3	49761727	49823975	-1	protein_coding	9807	IP6K1	0.23518	-2.10343	58	20.7	1.882e-07	rs9872864
ENSG00000185614	FAM212A	3	49840687	49842463	1	protein_coding	389119	FAM212A	0.000589161	NA	5	9.35	2.696e-07	rs9872864
ENSG00000182179	UBA7	3	49842640	49851379	-1	protein_coding	7318	UBA7	2.68228e-14	-0.315381	7	9.35	2.696e-07	rs9872864
ENSG00000187492	CDHR4	3	49828165	49837268	-1	protein_coding	389118	CDHR4	0.0134739	0.0436097	10	7.734	2.696e-07	rs9872864
ENSG00000183763	TRAIP	3	49866034	49894007	-1	protein_coding	10293	TRAIP	0.125104	-0.132255	21	7.558	2.696e-07	rs9872864
ENSG00000161267	BDH1	3	197236654	197300194	-1	protein_coding	622	BDH1	0.000383113	0.710539	7	5.605	2.232e-06	rs2885274
ENSG00000147592	LACTB2	8	71547553	71581409	-1	protein_coding	51110	LACTB2	0.000281761	-0.0229184	32	16.41	1.349e-05	rs11995646
ENSG00000221947	XKR9	8	71581600	71702606	1	protein_coding	389668	XKR9	3.60973e-08	-0.0231243	34	12.17	1.349e-05	rs11995646
ENSG00000246366	RP11-382J12.1	8	71520812	71575514	1	protein_coding	286190	LACTB2-AS1	NA	NA	42	16.41	1.349e-05	rs11995646
ENSG00000067167	TRAM1	8	71485677	71520622	-1	protein_coding	23471	TRAM1	0.676697	-0.459691	21	12.62	2.179e-05	rs11995646
ENSG00000164076	CAMKV	3	49895421	49907655	-1	protein_coding	79012	CAMKV	0.996846	-0.638323	11	21.2	0.0002988	rs9872864
ENSG00000164078	MST1R	3	49924435	49941299	-1	protein_coding	4486	MST1R	1.69349e-20	-0.377645	14	21.2	0.0004533	rs9872864
ENSG00000164077	MON1A	3	49946302	49967606	-1	protein_coding	84315	MON1A	0.00636811	-0.629673	9	10.72	0.0006349	rs9872864
ENSG00000228008	CTD-2330K9.3	3	49941278	49954370	1	protein_coding	NA	NA	NA	NA	11	10.72	0.0006349	rs9872864
ENSG00000173531	MST1	3	49721380	49726934	-1	protein_coding	4485	MST1	1.72736e-10	0.158165	2	19.37	NA	rs9872864
ENSG00000213002	AC120194.1	8	71485681	71486671	1	protein_coding	NA	NA	NA	NA	7	12.04	NA	rs11995646
ENSG00000176020	AMIGO3	3	49754267	49761349	-1	protein_coding	386724	AMIGO3	7.50516e-06	NA	19	18.43	NA	rs9872864
ENSG00000173540	GMPPB	3	49754277	49761384	-1	protein_coding	29925	GMPPB	8.24536e-05	-0.659554	19	18.43	NA	rs9872864
ENSG00000164068	RNF123	3	49726932	49758962	1	protein_coding	63891	RNF123	0.969715	-0.461991	21	19.37	NA	rs9872864

## Sheet: p9_site_12146
ensg	symbol	chr	start	end	strand	type	entrezID	HUGO	pLI	ncRVIS	posMapSNPs	posMapMaxCADD	minGwasP	IndSigSNPs
ENSG00000161267	BDH1	3	197236654	197300194	-1	protein_coding	622	BDH1	0.000383113	0.710539	7	5.605	5.42e-07	rs2885274
ENSG00000176095	IP6K1	3	49761727	49823975	-1	protein_coding	9807	IP6K1	0.23518	-2.10343	58	20.7	6.669e-07	rs9872864
ENSG00000185614	FAM212A	3	49840687	49842463	1	protein_coding	389119	FAM212A	0.000589161	NA	5	9.35	8.318e-07	rs9872864
ENSG00000182179	UBA7	3	49842640	49851379	-1	protein_coding	7318	UBA7	2.68228e-14	-0.315381	7	9.35	8.318e-07	rs9872864
ENSG00000187492	CDHR4	3	49828165	49837268	-1	protein_coding	389118	CDHR4	0.0134739	0.0436097	10	7.734	8.318e-07	rs9872864
ENSG00000183763	TRAIP	3	49866034	49894007	-1	protein_coding	10293	TRAIP	0.125104	-0.132255	21	7.558	8.318e-07	rs9872864
ENSG00000147459	DOCK5	8	25042238	25275598	1	protein_coding	80005	DOCK5	0.00134269	0.530029	56	15.73	3.58e-06	rs11779690
ENSG00000164076	CAMKV	3	49895421	49907655	-1	protein_coding	79012	CAMKV	0.996846	-0.638323	11	21.2	0.0003932	rs9872864
ENSG00000164078	MST1R	3	49924435	49941299	-1	protein_coding	4486	MST1R	1.69349e-20	-0.377645	14	21.2	0.0004168	rs9872864
ENSG00000164077	MON1A	3	49946302	49967606	-1	protein_coding	84315	MON1A	0.00636811	-0.629673	9	10.72	0.0007223	rs9872864
ENSG00000228008	CTD-2330K9.3	3	49941278	49954370	1	protein_coding	NA	NA	NA	NA	11	10.72	0.0007223	rs9872864
ENSG00000173531	MST1	3	49721380	49726934	-1	protein_coding	4485	MST1	1.72736e-10	0.158165	2	19.37	NA	rs9872864
ENSG00000176020	AMIGO3	3	49754267	49761349	-1	protein_coding	386724	AMIGO3	7.50516e-06	NA	19	18.43	NA	rs9872864
ENSG00000173540	GMPPB	3	49754277	49761384	-1	protein_coding	29925	GMPPB	8.24536e-05	-0.659554	19	18.43	NA	rs9872864
ENSG00000164068	RNF123	3	49726932	49758962	1	protein_coding	63891	RNF123	0.969715	-0.461991	21	19.37	NA	rs9872864
